# Supplementary material for: High-Pressure and High-Temperature Chemistry of Phosphorus and Nitrogen: Synthesis and Characterization of α- and γ-P3N5
Source: Inorg Chem. 2022 Jul 26;61(31):12165–80. doi: 10.1021/acs.inorgchem.2c01190 (PMC9374155; doi:10.1021/acs.inorgchem.2c01190)
Supplement: Supplementary file 2 — ic2c01190_si_002.zip [file ic2c01190_si_002.zip]

Archive with 21 entries (21 files):
- 4-A1.pdf
- 5-B1.pdf
- 6-B2.pdf
- 7-A2.pdf
- 8-A1.pdf
- 9-B2.pdf
- 10-B2.pdf
- 11-A1.pdf
- 12-A2.pdf
- 13-A1.pdf
- 14-B1.pdf
- 15-B2.pdf
- 16-B2.pdf
- 17-B1.pdf
- 18-A2.pdf
- 19-A1.pdf
- 20-B2.pdf
- 21-A1.pdf
- 22-A1.pdf
- 23-B2.pdf
- 24-B1.pdf
